# Supplementary material for: Fitness of calves born from in vitro-produced fresh and cryopreserved embryos
Source: Front Vet Sci. 2022 Nov 24;9:1006995. doi: 10.3389/fvets.2022.1006995 (PMC9730881; doi:10.3389/fvets.2022.1006995)
Supplement: Supplementary file 4 [file Table_4.XLSX]

## Sheet: Valores
Supplementary Table S4
Descriptive values for clinical, biochemical and hematological parameters observed in calves born from fresh, vitrified and frozen IVP embryos marked by their relative consistency with published reference values described in calves born or presumably born from artificial insemination
		CALVES FROM IVP EMBRYOS IN THIS WORK
Reference		Frozen	Fresh	Vitrified	Frozen	Fresh	Vitrified	Frozen	Fresh	Vitrified	Frozen	Fresh	Vitrified	Cornell University, 2014	Dillane et al. 2018	Rerat et al. 2005	Probo et al. 2018	Probo et al. 2018	Bouda&Jagos, 1984	Bouda&Jagos, 1984	Bouda&Jagos, 1984	Bouda&Jagos, 1984	Roadknight et al. 2021	Piccione et al. 2010	Piccione et al. 2010	Piccione et al. 2010	Akyüz-Gökce, 2021	Silva et al. 2016	Silva et al. 2016	Silva et al. 2016	Torche et al. 2020
Age		Day-0	Day-0	Day-0	Day-0	Day-0	Day-0	Day-15	Day-15	Day-15	Day-30	Day-30	Day-30	Adults	Day-1 to Day-30	Day-1	Day-0	Day-1	Day-0	Day-1	6 weeks	mixed	Day-5 to Day-12	Day-1	Day-15	Day-30	Day-0 to Day-10	Day-1 to Day-6	Day-13 to Day-18	Day-25 to Day-30	< Day-30
Colostrum		NO	NO	NO	YES	YES	YES	nd	nd	nd	nd	nd	nd	nd	nd	nd	NO	YES	NO	YES	nd	nd	nd	nd	nd	nd	nd	nd	nd	nd	nd
n		19	12	10	23	13	14	20	13	11	19	13	12	50	288	11	42	42	54	54	54	54	141	8	8	8	10	22	22	22	33
Sample Analyzer	Units	Vetscan i-STAT One	Vetscan i-STAT One	Vetscan i-STAT One	Vetscan i-STAT One	Vetscan i-STAT One	Vetscan i-STAT One	Vetscan i-STAT One	Vetscan i-STAT One	Vetscan i-STAT One	Vetscan i-STAT One	Vetscan i-STAT One	Vetscan i-STAT One	Cobas 501	RAPIDPoint 500	Cobas Mira Plus	iLab 300 plus	iLab 300 plus	unreported	unreported	unreported	unreported	Sysmex XT- 2000i, Cobas Integra 400 Plus, IDEXX VetLyte	UV spectrophotometer (model Slim SEAC)	UV spectrophotometer (model Slim SEAC)	UV spectrophotometer (model Slim SEAC)	Mindray BS120®	-	-	-	Mythic 18 analyzer, EasyLyte Electrolyte Analyzer, Daytona Autoanalyzer
Rectal Temperature	°C	39.19±0.24	38.77±0.27	39.32±0.29	38.97±0.22	38.59±0.26	38.96±0.24	39.54±0.18	39.31±0.21	39.52±0.22	39.47±0.19	39.35±0.23	39.27±0.22	-	-	-	-	-	-	-	-	-	-	39.23±0.25	39.03±0.08	38.14±0.37	38.52±0.06	38.63±0.24	38.91±0.22	38.81±0.16	38.7±0.1
Respiration	breathings/min	42.76±3.15	40.84±3.51	43.62±3.82	43.48±2.96	36.60±3.44	37.70±3.17	40.87±2.36	44.64±2.74	40.25±2.88	36.94±2.60	38.20±3.04	42.32±2.93	-	-	-	-	-	-	-	-	-	-	57.00±2.26	56.25±1.09	47.25±1.35	28.60±0.90	58.53±6.20	41.67±6.43	35.92±6.74	49.5±2.3
Heart beats	beats/min	146.79±6.10	158.24±6.82	145.28±7.41	141.33±5.75	151.15±6.67	133.70±6.15	132.64±6.19	149.65±7.20	135.46±7.57	135.51±6.81	140.34±7.99	140.08±7.70	-	-	-	-	-	-	-	-	-	-	115.50±2.94	106.50±2.94	102.00±0.75	85.20±2.43	127.95±7.92	97.86±8.03	86.40±7.71	120.5±5.5
Capillary refill time (CRT)	s	3.76±0.27	2.53±0.31	3.47±0.33	3.48±0.26	2.26±0.30	3.09±0.22	2.96±0.22	3.16±0.26	3.28±0.28	3.04±0.24	2.73±0.29	3.18±0.28	-	-	-	-	-	-	-	-	-	-	-	-	-	1.50±0.01	-	-	-	-
pH	-	7.321±0.019	7.301±0.021	7.321±0.020	7.350±0.021	7.338±0.025	7.351±0.023	7.375±0.025	7.373±0.029	7.339±0.031	7.316±0.028	7.363±0.032	7.307±0.031	-	7.373–7.466	7.23±0.01	-	-	7.264±0.03	7.365±0.04	7.358±0.03	7.350-7.430	-	-	-	-	-	-	-	-	7.4±0.1
CO2 partial pressure (pCO2)	mm Hg	52.965±2.14	60.17±2.39	52.50±2.59	45.871±2.01	53.257±2.59	51.537±2.15	44.57±1.65	45.14±1.92	45.23±2.02	41.66±1.83	44.63±2.14	40.76±2.06	-	43.27–58.75	69.3±1.7	-	-	63.00±9.75	48.00±7.5	48.75±4.50	37.95-49.95	-	-	-	-	-	-	-	-	-
O2 partial pressure (pO2)	mm Hg	25.72±2.65	29.18±2.93	25.44±2.82	26.558±2.91	28.362±3.37	23.346±3.11	36.09±2.81	32.31±3.27	30.28±3.43	32.97±3.17	35.60±3.63	35.41±3.50	-	-	36.3±4.9	-	-	-	-	-	-	-	-	-	-	-	-	-	-	-
Base excess (BE)	mmol/L	-0.94±1.26	0.46±1.52	-0,78±1.75	0.62±1.28	2.96±1.48	3.22±1.27	1.14±1.48	2.59±1.73	1.59±1.81	-2.28±1.65	1.55±1.91	-3.97±1.85	-	2.6–10.8	1.5±0.9	-	-	-1.5±2.7	2.0±2.8	0.3±2.5	-0.5-+3.5	-	-	-	-	-	-	-	-	-8.0±1.9
HCO3-	mmol/L	25.87±0.94	28.22±1.02	27.57±1.00	26.14±1.03	28.88±1.19	28.84±1.10	26.38±1.25	27.43±1.45	26.71±1.53	23.41±1.39	26.62±1.61	22.01±1.55	22-30	26.3–34.1	29.0±0.8	-	-	-	-	-	-	-	-	-	-	-	-	-	-	-
CO2 tension (TCO2)	mmol/L	27.47±0.94	29.89±1.03	29.10±1.01	27.64±1.04	30.54±1.20	30.31±1.11	27.73±1.27	28.79±1.48	28.04±1.56	24.65±1.42	27.88±1.64	23.32±1.58	-	-	-	-	-	-	-	-	-	-	-	-	-	-	-	-	-	-
O2 saturation (sO2)	%	39.81±4.52	39.88±4.50	35.88±4.81	43.11±4.90	41.65±5.68	32.84±5.24	63.08±4.32	58.21±5.02	53.46±5.28	54.50±4.88	64.70±5.58	60.06±5.38	18-54	-	-	-	-	-	-	-	-	-	-	-	-	-	-	-	-	-
Lactate	mmol/L	6.783±2.543	8.540±2.767	4.479±2.706	6.53±2.80	10.45±3.24	3.71±2.99	1.15±2.21	0.13±2.57	1.00±2.70	1.87±2.49	-0.98±2.85	3.059±2.75	-	-	5.8±0.46	-	-	-	-	-	-	-	-	-	-	-	-	-	-	-
Na+	mmol/L	139.19±0.63	138.92±0.71	140.72±0.77	138.79±0.60	139.10±0.69	139.95±0.64	134.80±0.80	134.28±0.93	135.35±0.97	134.67±0.88	135.27±1.03	134.54±0.99	134-144	133.3–140.2	143±1	134.710± 2.780	133.130± 2.620	149.7±4.5	148.1±5.9	145.4±3.7	136-150	130-148	132.00±2.48	136.10±3.37	133.00±4.56	-	-	-	-	131.2±0.6
K+	mmol/L	4.323±0.115	4.624±0.125	4.526±0.122	4.36±0.13	4.61±0.14	4.51±0,14	4.68±1.04	4.72±0.16	4.72±0.17	4.34±0.15	4.33±0.17	4.23±0.17	4.0-5.9	4.13–5.41	4.8±0.1	4.640± 0.410	4.700± 0.430	5.3±0.4	5.6±0.5	5.3±0.6	4.3-6.1	4.75-6.75	7.51±1.58	7.63±0.33	8.74±0.57	-	-	-	-	5±0.1
Cl-	mmol/L	97.77±0.75	97.60±0.81	98.73±0.80	97.38±0.83	97.81±0.96	98.37±0.89	96.12±0.73	95.64±0.85	96.93±0.90	97.37±0.81	97.19±0.94	97.08±0.91	92-99	93–101	101±1	97.570± 1.710	96.480± 2.780	-	-	-	-	96-106	93.00±2.62	96.75±3.11	93.88±4.21	-	-	-	-	101±0.9
Ca2+	mmol/L	1.304±0.023	1.314±0.025	1.304±0.024	1.28±0.03	1.30±0.03	1.29±0.03	1.40±0.02	1.39±0.03	1.41±0.03	1.39±0.03	1.40±0.03	1.40±0.03	8.9-10.9	1.17–1.37	2.98±0.04	2.920± 0.330	2.740± 0.300	2.76±0.16	2.76±0.23	2.69±0.16	2.50-2.89	2.47-3.15	-	-	-	-	-	-	-	-
Glucose	mg/dL	79.19±8.57	78.25±9.33	80.07±9.12	77.25±9.40	66.81±10.89	78.26±10.05	114.45±7.77	118.21±9.03	117.47±9.50	107.93±8.55	106.74±10.02	129.04±9.66	57-79	70.24–151.28	97.25±5.4	72.22± 2.200	94.19± 2.090	73.86±25.22	118.90±36.03	95.48±16.21	75.30-97.28	50.44-134.31	83.93±9.73	91.67±12.97	79.24±8.46	111.59±4.23	-	-	-	121.8±4
Urea	mg/dL	5.311±1.401	3.581±1.524	5.365±1.490	5.69±1.55	3.77±1.80	5.16±1.66	5.49±1.31	7.23±1.53	5.93±1.61	6.67±1.45	5.18±1.69	5.52±1.63	7-19	-	23.42±8.4	21.56± 1.090	21.98± 1.170	27.62±7.20	27.02±7.20	42.04±9.00	15.01-39.63	9.60-46.24	56.65±6.35	38.34±7.60	40.27±4.80	23.81±2.65	-	-	-	24.9±2.3
Creatinine	mg/dL	4.078±0.361	2.880±0.403	4.152±0.438	3.685±0.340	2.660±0.394	3.648±0.364	1.17±0.20	1.12±0.23	1.05±0.24	1.15±0.22	0.95±0.26	1.02±0.25	0.4-0.9	-	3.85±0.1	2.75± 0.88	1.8±0.75	-	-	-	-	6.44-13.91	1.93±0.16	1.03±0.07	1.22±0.12	1.68±0.10	-	-	-	14.2±1.1
PCV	%	25.62±1.63	27.0±1.82	29.14±1.98	24.84±1.54	27.21±1.78	28.74±1.64	19.63±1.14	20.83±1.33	20.96±1.40	18.49±1.25	19.65±1.47	19.60±1.42	25 - 33	25–43	38±0.2	-	-	40.0±6.0	34.0±6.0	32.0±5.0	28.0-38.0	23.0-45.0	-	-	-	-	-	-	-	23.8±0.9
Hemoglobin	g/dL	8.71±0.55	9.19±0.62	9.91±0.67	8.43±0.52	9.27±0.60	9.77±0.56	6.66±0.41	7.08±0.49	7.16±0.51	6.30±0.46	6.74±0.55	6.62±0.54	8.7 - 12.4	8.6–14.3	11.92±0.6	-	-	12.43±1.84	11.31±1.82	10.31±1.59	9.0-12.0	7.3-14.8	-	-	-	-	-	-	-	7.8±0.3
Anion Gap	mmol/L	20.73±0.62	19.10±0.67	19.90±0.66	20.68±0.69	18.72±0.79	19.37±0.73	18.45±0.77	17.43±0.88	18.62±0.93	19.50±0.83	17.21±0.98	21.16±0.94	19-26	5.5–15.8	-	-	-	-	-	-	-	-	-	-	-	-	-	-	-	-
Values in the referred works were transformed when not in coincidence with the used units
Green-shadowed cells reflect consistency between the reference judged to be appropriate and our observed values
Yellow cells reflect negative values for Base Excess
REFERENCES CITED
Cornell University College of Veterinary Medicine. "Venous blood gas and electrolyte reference intervals".2014. Accessed May. 04, 2022. https://www.vet.cornell.edu/animal-health-diagnostic-center/laboratories/clinical-pathology/reference-intervals/chemistry
Dillane P, Krump L, Kennedy A, Sayers RG, Sayers GP. "Establishing blood gas ranges in healthy bovine neonates differentiated by age, sex, and breed type". J Dairy Sci 2018; 101:3205-3212.
Rérat M., Zbinden Y., Saner R., Hammon H., and Blum J. W. "In vitro embryo production: growth performance, feed efficiency, and hematological, metabolic, and endocrine status in calves." J Dairy Sci 88.7 (2005): 2579-2593.
Probo M., Giordano A., Moretti P., Opsomer G., Fiems L., Paltrinieri S. & Veronesi MC. "Serum biochemical profile in Holstein Friesian and Belgian blue calves in the first 48 hours of life." Italian Journal of Animal Science (2018): 18:1, 657-662.
Bouda, J., and P. Jagoš. "Biochemical and hematological reference values in calves and their significance for health control." Acta Veterinaria Brno (1984); 53(3-4) : 137-142.
Roadknight, Natalie W., et al. "Biochemistry and hematology reference intervals for neonatal dairy calves aged 5‐12 days." Veterinary Clinical Pathology (2021) 50(2) : 278-286.
Piccione, G., et al. "Monitoring of physiological and blood parameters during perinatal and neonatal period in calves." Arquivo Brasileiro de Medicina Veterinária e Zootecnia (2010) 62(1) : 1-12.
Silva BT, Henklein A, de Sousa Marques R, de Oliveira PL, Leite SB, Fontes SM, Novo CC, dos Reis JF, Gomes V. Vital parameters of Holstein calves from birth to weaning. Rev Bras Med Vet (2016) 38:299–304
Akyüz, E., Gökce, G. Neopterin, procalcitonin, clinical biochemistry, and hematology in calves with neonatal sepsis. Trop Anim Health Prod (2021): 53, 354 .
Torche S, Boussena S, Beroual K, Guidoum BM, Kerrour M, Moula N. Physiopathology of diarrhea in young calves: clinical signs and metabolic disturbances. Journal of New Sciences. 2020;76(4443-4451):1.

## Sheet: Estudios
Rectal Temperature	Piccione et al. 2010, Akyüz & Gökce. 2021, Silva et al. 2016, Torche et al. 2020
Respiration	Piccione et al. 2010, Akyüz & Gökce. 2021, Silva et al. 2016, Torche et al. 2020
Heart beats	Piccione et al. 2010, Akyüz & Gökce. 2021, Silva et al. 2016, Torche et al. 2020
Capillary refill time (CRT)	Akyüz & Gökce. 2021
pH	Dillane et al. 2018, Rerat et al. 2005, Bouda&Jagos, 1984, Torche et al. 2020
CO2 partial pressure (pCO2)	Dillane et al. 2018, Rerat et al. 2005, Bouda&Jagos, 1984
O2 partial pressure (pO2)	Rerat et al. 2005
Base excess (BE)	Dillane et al. 2018, Rerat et al. 2005, Bouda&Jagos, 1984, Torche et al. 2020
HCO3-	Cornell university 2014, Dillane et al. 2018, Rerat et al. 2005
CO2 tension (TCO2)	no data
O2 saturation (sO2)	Cornell university
Lactic acid	Rerat et al. 2005
Na+	Cornell univerisity 2014, Dillane et al. 2018, Rerat et al. 2005, Probo et al. 2018, Bouda&Jagos, 1984, Roadknight et al. 2021, Piccione et al. 2010, Torche et al. 2020
K+	Cornell univerisity 2014, Dillane et al. 2018, Rerat et al. 2005, Probo et al. 2018, Bouda&Jagos, 1984, Roadknight et al. 2021, Piccione et al. 2010, Torche et al. 2020
Cl-	Cornell univerisity 2014, Dillane et al. 2018, Rerat et al. 2005, Probo et al. 2018, Roadknight et al. 2021, Piccione et al. 2010, Torche et al. 2020
Ca2+	Cornell univerisity 2014, Dillane et al. 2018, Rerat et al. 2005, Probo et al. 2018, Bouda&Jagos, 1984, Roadknight et al. 2021
Glucose	Cornell univerisity 2014, Dillane et al. 2018, Rerat et al. 2005, Probo et al. 2018, Bouda&Jagos, 1984, Roadknight et al. 2021, Piccione et al. 2010, Akyüz & Gökce. 2021, Torche et al. 2020
Urea	Cornell univerisity 2014, Rerat et al. 2005, Probo et al. 2018, Bouda&Jagos, 1984, Roadknight et al. 2021, Piccione et al. 2010, Akyüz & Gökce. 2021, Torche et al. 2020
Creatinine	Cornell univerisity 2014, Rerat et al. 2005, Probo et al. 2018, Roadknight et al. 2021, Piccione et al. 2010, Akyüz & Gökce. 2021, Torche et al. 2020
PCV	Cornell univerisity 2014, Dillane et al. 2018, Rerat et al. 2005, Bouda&Jagos, 1984, Roadknight et al. 2021, Torche et al. 2020
Hemoglobin	Cornell univerisity 2014, Dillane et al. 2018, Rerat et al. 2005, Bouda&Jagos, 1984, Roadknight et al. 2021, Torche et al. 2020
Anion Gap	Cornell university 2014, Dillane et al. 2018

## Sheet: Referencias Bibl
	Referencias
1	Cornell University College of Veterinary Medicine. "Venous blood gas and electrolyte reference intervals".2014. Accessed May. 04, 2022. https://www.vet.cornell.edu/animal-health-diagnostic-center/laboratories/clinical-pathology/reference-intervals/chemistry
2	Dillane P, Krump L, Kennedy A, Sayers RG, Sayers GP. "Establishing blood gas ranges in healthy bovine neonates differentiated by age, sex, and breed type". J Dairy Sci 2018; 101:3205-3212.
3	Rérat M., Zbinden Y., Saner R., Hammon H., and Blum J. W. "In vitro embryo production: growth performance, feed efficiency, and hematological, metabolic, and endocrine status in calves." J Dairy Sci 88.7 (2005): 2579-2593.
4	Probo M., Giordano A., Moretti P., Opsomer G., Fiems L., Paltrinieri S. & Veronesi MC. "Serum biochemical profile in Holstein Friesian and Belgian blue calves in the first 48 hours of life." Italian Journal of Animal Science (2018): 18:1, 657-662.
5	Bouda, J., and P. Jagoš. "Biochemical and hematological reference values in calves and their significance for health control." Acta Veterinaria Brno (1984); 53(3-4) : 137-142.
6	Roadknight, Natalie W., et al. "Biochemistry and hematology reference intervals for neonatal dairy calves aged 5‐12 days." Veterinary Clinical Pathology (2021) 50(2) : 278-286.
7	Piccione, G., et al. "Monitoring of physiological and blood parameters during perinatal and neonatal period in calves." Arquivo Brasileiro de Medicina Veterinária e Zootecnia (2010) 62(1) : 1-12.
8	Silva BT, Henklein A, de Sousa Marques R, de Oliveira PL, Leite SB, Fontes SM, Novo CC, dos Reis JF, Gomes V. Vital parameters of Holstein calves from birth to weaning. Rev Bras Med Vet (2016) 38:299–304
9	Akyüz, E., Gökce, G. Neopterin, procalcitonin, clinical biochemistry, and hematology in calves with neonatal sepsis. Trop Anim Health Prod (2021): 53, 354 .
10	Torche S, Boussena S, Beroual K, Guidoum BM, Kerrour M, Moula N. Physiopathology of diarrhea in young calves: clinical signs and metabolic disturbances. Journal of New Sciences. 2020;76(4443-4451):1.
